# Supplementary material for: Identification and expression analysis of S-alk(en)yl-L-cysteine sulfoxide lyase isoform genes and determination of allicin contents in Allium species
Source: PLoS One. 2020 Feb 24;15(2):e0228747. doi: 10.1371/journal.pone.0228747 (PMC7039512; doi:10.1371/journal.pone.0228747)
Supplement: S1 Data — (ZIP) [file pone.0228747.s001.zip]

Archive with 2 entries (2 files):
- Certification letter United Kingdom.pdf
- EE-2019-33338407-Sayadi-3689 TECH - Edited.docx
